# Supplementary material for: LncRNA NR2F2‐AS1 inhibits the progression of oral squamous cell carcinoma by mediating the miR‐32‐5p/SEMA3A axis
Source: Kaohsiung J Med Sci. 2024 Aug 23;40(10):877–89. doi: 10.1002/kjm2.12888 (PMC11895586; doi:10.1002/kjm2.12888)
Supplement: Supplementary file 2 — Table S1. Target score in miRDB database of different miRNAs. Table S2. Related reports of 17 miRNAs in OSCC. Table S3. 21 lncRNAs with downregulated expression in OSCC. [file KJM2-40-877-s002.xlsx]

## Sheet: Supplementary Table 1
Supplementary table 1 Targete score in miRDB database of different miRNAs
miRNA Name	Target Score
hsa-miR-5195-3p	97
hsa-miR-4766-5p	95
hsa-miR-3129-5p	94
hsa-miR-32-5p	90
hsa-miR-92a-3p	90
hsa-miR-320d	88
hsa-miR-4429	88
hsa-miR-320c	88
hsa-miR-320b	88
hsa-miR-196b-5p	87
hsa-miR-196a-5p	87
hsa-miR-30c-5p	83
hsa-miR-30b-5p	83
hsa-miR-5691	81
hsa-miR-1251-5p	77
hsa-miR-411-5p	74
hsa-miR-129-5p	69

## Sheet: Supplementary Table 2
Supplementary table 2 Related reports of 17 miRNAs in OSCC
miRNAs	PubMed
hsa-miR-32-5p	PMID: 34741382
hsa-miR-92a-3p	PMID: 36737651
hsa-miR-196a-5p	PMID: 29286141
hsa-miR-129-5p	PMID: 32133766
hsa-miR-30c-5p	PMID: 34572265
hsa-miR-30b-5p	NA
hsa-miR-196b-5p	NA
hsa-miR-411-5p	PMID: 34582069
hsa-miR-320b	NA
hsa-miR-320c	PMID: 36737651
hsa-miR-1251-5p	NA
hsa-miR-320d	NA
hsa-miR-3129-5p	NA
hsa-miR-4429	NA
hsa-miR-4766-5p	NA
hsa-miR-5195-3p	NA
hsa-miR-5691	NA

## Sheet: Supplementary Table 3
Supplementary table 3 21 lncRNAs with down-regulated expression in OSCC
LncRNAs	References
NR2F2-AS1	PMID: 34896865
LINC00472	PMID: 35240924
HCG11	PMID: 33151000
ANRIL	PMID: 32697066
SCIRT	PMID: 34547134
GAS5	PMID: 34547134
LINC02487	PMID: 33194625
ZNF667-AS1	PMID: 34258957
NKILA	PMID: 33143574
MEG3	PMID: 36468944
HCG22	PMID: 35222723
LINC01133	PMID: 30332510
TINCR	PMID: 33732637
PART1	PMID: 37476905
C5orf66-AS1	PMID: 30280186
ZEB1-AS1	PMID: 33888994
MORT	PMID: 30805944
CASC2	PMID: 33215400
LINC01315	PMID: 33117688
WDFY3-AS2	PMID: 36657277
LINC00961	PMID: 30854692
